# Supplementary material for: A Preliminary Study on Cross-Reactivity of Heat-Treated Quail and Hen’s Egg White Proteins in Young Children
Source: Nutrients. 2021 Jun 24;13(7):2172. doi: 10.3390/nu13072172 (PMC8308246; doi:10.3390/nu13072172)
Supplement: Supplementary file 1 [file nutrients-13-02172-s001.zip]

Archive with 1 entries (1 files):
- nutrients-1270959-supplementary.pdf
